# Supplementary material for: Extracellular Vesicles from Naegleria fowleri Induce IL-8 Response in THP-1 Macrophage
Source: Pathogens. 2022 May 30;11(6):632. doi: 10.3390/pathogens11060632 (PMC9231210; doi:10.3390/pathogens11060632)
Supplement: Supplementary file 1 [file pathogens-11-00632-s001.zip]

Archive with 1 entries (1 files):
- pathogens-1713694-supplementary.pdf
